# Supplementary material for: Warm realism in Chinese microdramas: A term frequency analysis of audience comments on The Puppy Laifu
Source: PLoS One. 2026 May 11;21(5):e0348845. doi: 10.1371/journal.pone.0348845 (PMC13160351; doi:10.1371/journal.pone.0348845)
Supplement: S1 Data — (XLSX) [file pone.0348845.s001.xlsx]

## Sheet: Sheet1
Episode	1	2	3	4	5	6	7	8	9	10	11	12	13	14	15	16	17	18	19	20	21	22	23	24	25	26	27	28	29	30
Likes	67000	18000	23000	32000	14000	13000	14000	15000	12000	218000	120000	25000	21000	28000	19000	15000	15000	8727	14000	11000	15000	19000	16000	6521	5414	6064	8620	5809	7217	17000
Comments	1425	356	413	401	239	223	285	392	492	2667	176	44	18	61	27	7	20	14	25	16	33	79	22	30	195	40	7	5	53	456
Favorites	25000	7663	8514	10000	4325	5121	4524	5726	4346	57000	35000	12000	7178	11000	6066	4238	4930	2745	4544	3575	6105	6474	5485	1697	1581	1631	2275	1613	1804	5118
Shares	4013	804	856	1735	805	824	1342	690	427	7410	2189	1196	674	1344	551	421	558	262	550	329	762	566	451	188	146	220	215	165	311	1757
